# Supplementary material for: Nitroprusside Combined with Leg Raise at the Time of Right Heart Catheterization to Differentiate Precapillary from Other Hemodynamic Forms of Pulmonary Hypertension: A Single-Center Pilot Study
Source: J Cardiovasc Dev Dis. 2024 Apr 19;11(4):124. doi: 10.3390/jcdd11040124 (PMC11050046; doi:10.3390/jcdd11040124)
Supplement: Supplementary file 1 [file jcdd-11-00124-s001.zip]

Archive with 1 entries (1 files):
- jcdd-2861951-supplementary.pdf
